# Supplementary material for: Raman spectroscopy combined with machine learning algorithms to detect adulterated Suichang native honey
Source: Sci Rep. 2022 Mar 2;12:3456. doi: 10.1038/s41598-022-07222-3 (PMC8891316; doi:10.1038/s41598-022-07222-3)
Supplement: Supplementary file 6 — Supplementary Table S1. [file 41598_2022_7222_MOESM6_ESM.xlsx]

## Sheet: Data
	123.712	129.621	135.524	141.42	147.309	153.192	159.069	164.939	170.802	176.66	182.511	188.355	194.193	200.025	205.85	211.669	217.481	223.288	229.088	234.881	240.668	246.45	252.224	257.993	263.755	269.511	275.26	281.004	286.741	292.472	298.197	303.915	309.628	315.334	321.034	326.728	332.416	338.097	343.773	349.442	355.105	360.762	366.413	372.058	377.697	383.33	388.957	394.578	400.192
Adulterated honey	0	0	0	140.37	969.73	2606	4880.8	7470	10216	12741	14941	16633	17911	18136	17881	17170	16067	14906	13665	12328	11237	10177	9121.6	8216	7343.7	6523.7	5774.4	5114.3	4549	4039.1	3603	3194.5	2809.8	2440.8	2125.3	1820.4	1451.9	1183	918.05	749	561.18	448.98	416.24	404.82	378.38	372.66	445.75	456.83	562.92
Adulterated honey	0	0	0	38.621	570.24	1660.9	3268	5090	6982	8714	10189	11210	11902	12057	11816	11265	10427	9451.5	8724.2	7835.7	7131.2	6428.1	5827.9	5277.2	4647.1	4094.2	3775.3	3364.4	3125	2840.7	2579.9	2345.4	2194.4	1943	1765.8	1564.7	1312.8	1039.8	818.4	688.05	437.2	311.32	412.44	387.81	398.68	450.14	588.61	809.59	938.06
Adulterated honey	0	0	0	108.23	718.96	1930.2	3746.1	5801.8	7902.5	9896.5	11599	12865	13835	14015	13940	13225	12278	11408	10364	9275.4	8434.7	7644.8	6905.7	6220.5	5587.4	4935.3	4544.9	4053.5	3675	3250.8	2977.9	2831.9	2622.6	2315.1	2152.8	1809.8	1491.4	1199.2	937.67	831.24	494.29	446.56	450.54	516.98	501.26	599.06	698.35	903.77	1007.1
Adulterated honey	0	0	0	519.06	1459.1	2952.6	4898	7015.8	9187.7	11080	12714	13941	14757	14839	14674	13964	13036	11998	10918	9892.4	9027.9	8234.4	7388.6	6597.5	5922.8	5224.2	4841.4	4243	3917.1	3475.9	3246.1	3004.5	2813.1	2497.1	2228	1927.4	1614.2	1177.4	935.68	756.71	485.21	436.63	497.67	550.07	520.67	669.62	740.91	930.29	1043.5
Adulterated honey	0	0	0	330.43	1225.7	2843.3	4805.9	7069.6	9434.8	11674	13495	14980	16062	16197	16033	15340	14390	13300	12223	11065	10154	9232.2	8299.5	7424.5	6640.3	5868	5258.9	4647.4	4134.3	3676.7	3255.1	2876.5	2616.2	2224.5	1992.9	1720.7	1386.3	1142	889.69	744.58	532.66	440.33	370.31	373.45	337.27	344.42	397	549.77	691.59
Adulterated honey	0	0	0	93.32	474.14	1256	2435.6	3795.3	5261	6646.9	7903	8901.4	9707	9933.2	9973.9	9577	8934.4	8277.4	7672.6	6907.1	6236.9	5664.3	5037.3	4547.8	4031.6	3547.8	3194.2	2815.4	2679.4	2345.2	2213.5	2001.7	1902.9	1750.6	1493.5	1370.4	1046.8	874.93	649.02	578.65	336.62	287.83	309.54	302.03	274.81	320.45	433	659.05	748.32
Adulterated honey	0	0	0	167.84	578.5	1368.2	2517.8	3788.8	5141.4	6450	7587.6	8445.5	9177.9	9284.3	9272.3	8970.3	8289.1	7703.4	7157	6383.8	5800.3	5236.5	4656.8	4168.2	3670.4	3213.7	2885.9	2564.2	2412	2089.4	1877.1	1780.6	1772.3	1462.5	1319.7	1104.4	914.21	642.13	479.33	419.09	212.09	216.31	201.05	296.54	268.68	297.58	434.59	542.4	609.99
Adulterated honey	0	0	0	0	354.48	1575.2	3289.5	5256.1	7429.8	9442.5	11092	12346	13343	13559	13376	12868	11875	10907	10084	8999.2	8214	7458.5	6667.5	5998.3	5279.3	4725.4	4296.2	3739.4	3464.3	3137.7	2821	2683.9	2598.3	2182.2	2056.9	1764	1461.5	1068.8	776.96	684.63	454.76	403.11	317.32	384.03	390.57	504.11	646.42	894.23	1071.2
Adulterated honey	0	0	0	0	371.26	1512.6	3164.5	5100.6	7081.2	9033.8	10719	11962	13031	13239	13108	12592	11758	10802	10008	8902.3	8143.6	7401	6617.9	5937.5	5273	4681.2	4237.8	3664.2	3490.1	3087.7	2885.1	2628.9	2491.7	2148.6	1988.3	1729.3	1369.8	968.88	752.87	703.34	377.87	325.07	403.49	400.78	354.82	509.2	563.18	882.16	965.8
Adulterated honey	0	0	0	140.86	1076.7	2851.2	5329.8	8215.4	10911	13529	15662	17211	18082	17714	16795	15722	14446	13270	12065	10883	9938.8	8949.9	7959.3	7172.1	6408.6	5644	4972.5	4458	3969.1	3470.7	3083.2	2802.5	2445	2152.9	1914.3	1603.7	1311.1	997.02	859.73	704.74	459.71	383.4	277.37	255.79	267.49	350.75	400.8	512.56	631.73
Adulterated honey	0	0	0	311.01	1069.3	2474.7	4442.9	6625.1	8920.8	11175	13151	14646	15824	16095	16035	15468	14435	13358	12338	11090	10081	9170.8	8195.6	7332.7	6551.1	5789.5	5238.4	4584.3	4181.7	3721.3	3439.1	3115.1	2989.9	2560.8	2341.5	2056.8	1614.9	1133.6	922.88	734.58	448.04	462.35	417.66	519.8	513.95	680.42	711.39	980.56	938.23
Adulterated honey	0	0	0	0	410.84	1539	3247.7	5203.3	7343.4	9372.7	11267	12664	13864	14266	14215	13760	12858	11958	11038	9896.3	9071.4	8179.8	7371.5	6604	5872.6	5112.2	4593	4068.2	3823.5	3394.5	3120.9	2889.1	2853.3	2475.3	2256.9	1855	1503.3	1128.5	894.12	685.76	435.31	394.93	392.09	500.95	482.44	623.48	715.76	943.53	1036.5
Adulterated honey	0	0	0	277.36	878.36	1965.8	3482.8	5151.2	6835.7	8478.9	9869.1	10902	11723	11782	11673	11296	10420	9592.8	8922.5	8019.7	7288	6590	5818.6	5330.6	4701	4037.8	3698.9	3293.7	3075.5	2793.1	2507.6	2411.1	2248.3	1964.9	1810.8	1542.7	1295.1	968.65	776.2	663.06	321.93	316.46	308	391.74	480.48	499.25	618.52	822.59	916.07
Adulterated honey	0	0	0	169.73	545.46	1504.8	2780.4	4223.5	5724	7226.6	8490.3	9347	10148	10254	10261	9886.2	9136.4	8500.4	7880.3	7128.9	6422	5856.2	5223.5	4662.4	4170.7	3674.9	3338.2	2981.6	2882.7	2488.2	2267.9	2151.5	1992.1	1684.4	1567.4	1445.5	1098.7	935.52	763.08	622.2	306.59	287.86	320.64	327.52	304.4	469.04	550.68	772.31	851.25
Adulterated honey	0	0	0	155.38	680.25	1800.4	3311	5013.6	6805.3	8593.4	10114	11192	12166	12381	12316	11948	11091	10294	9515.1	8485.9	7811.6	7036.6	6293.1	5658.6	5061.7	4500.3	4043.1	3642.8	3374.9	2968.2	2803.7	2601.4	2495.1	2219.5	2019.9	1852.9	1433.7	1136.7	920.16	825.2	413.13	410.17	367.57	423.05	380.94	469.38	663.69	965.32	1151.4
Adulterated honey	0	0	76.012	467.02	1043	2143.8	3496.7	5059.5	6662	8206.6	9561.1	10593	11397	11572	11563	11069	10394	9648.6	8833.7	7905.8	7304.1	6604.9	5879	5305.2	4698.4	4128.5	3690.1	3357.7	3115.1	2712.1	2498.4	2246	2194.9	1945.2	1736.6	1546.9	1254.3	939.67	718.4	634.28	370.66	335.24	412.59	397.92	413.81	459.16	583.92	787.56	877.45
Adulterated honey	0	0	221.91	724.31	1551.2	2940	4653.7	6591.5	8610.4	10564	12238	13439	14417	14588	14546	13934	12942	12052	11095	9980.5	9108.8	8249.8	7479.9	6646.5	5918.7	5301.6	4730.9	4243.9	3983.2	3544.3	3193.5	3018.7	2818.7	2472.1	2287.1	1996.7	1555.1	1251.8	1026.6	849.35	458.35	454.58	467.37	554.98	610.74	683.85	817	1021.6	1215.8
Adulterated honey	0	0	106.2	316.39	654.09	1287	2200.8	3183.7	4274.6	5378	6281	6915.3	7606.3	7778.8	7744.4	7522.1	6964.3	6465.1	6003.9	5379.3	4936.5	4455.6	3985.3	3627.4	3196.9	2821.6	2602.3	2264.8	2210.2	1911.3	1731.8	1577.7	1520.1	1327.6	1256	1091.5	922.57	686.21	566.85	609.5	224.64	219.72	303.3	293.16	263.02	293.66	416.81	594.05	669.91
Adulterated honey	0	0	0	110.05	331.82	840.59	1636.8	2481.5	3312.4	4175.6	4876.2	5413.1	5860.7	5873.8	5933	5648.8	5229.4	4845.2	4506.4	3915.7	3610.9	3200.3	2812.8	2481.2	2101.6	1814.8	1622.1	1409.3	1392.5	1136.7	1038.1	915.43	959.99	795.56	721.12	626.55	449.14	323.08	260.01	250.78	24.441	35.723	85.016	125.43	134.57	136.72	238.1	399.42	439.2
Adulterated honey	0	0	0	111.9	720.3	1988.2	3873.6	5997.8	8255.6	10572	12525	14024	15313	15731	15774	15176	14317	13247	12238	11040	10104	9122.8	8160.5	7330.3	6566.8	5790.7	5087.6	4613.7	4279.4	3684.7	3439.4	3177.6	3023.3	2570.4	2292.7	1930.3	1555.1	1161.8	928.71	772.86	482.2	406.32	475.45	554.69	556.43	640.86	728.8	903.06	923.31
Adulterated honey	0	0	0	85.949	672.9	1909.8	3606.4	5650	7638.1	9665.5	11363	12713	13782	13855	13821	13219	12284	11411	10435	9347.6	8598.3	7680.4	6837.1	6184.8	5551.1	4814.3	4360.2	3831.5	3648.5	3194.5	2962.3	2732	2595.4	2225.3	2031.2	1771.5	1396.4	1114.3	825.39	764.69	331.2	302.2	387.47	486.58	430.29	507.11	605.22	918.94	1099.5
Adulterated honey	0	0	0	317.7	924.3	2083.4	3567.7	5239.4	6962.7	8657.7	10100	11176	12032	12096	12089	11587	10771	10025	9272.9	8300.2	7545.5	6781.1	6043.3	5420.7	4873.4	4297.1	3881.8	3486.7	3299.3	2909.7	2609.9	2483	2360.4	2058.6	1937.1	1659.9	1363	1080.9	847.21	690.16	399.13	373.79	368.91	447.31	468.62	448.47	665.71	891.82	945.16
Adulterated honey	0	0	0	156.99	989.48	2571.5	4885.4	7458.4	10079	12627	14780	16392	17480	17586	16751	15655	14452	13280	12129	10989	9956.4	9020.9	8110.5	7266.3	6484.2	5695.4	5051.9	4478.7	4053.1	3552.3	3154.5	2813.2	2517.7	2198	1997.2	1633.3	1350.8	1032.4	831.36	690.08	448.07	368.54	338.61	369.96	333.04	372.19	451.64	520.21	592.17
Adulterated honey	0	0	0	0	665.54	2300.3	4508.6	7091.9	9769.1	12368	14529	16063	17275	17284	17042	16269	15023	13759	12585	11351	10312	9320	8328	7451.1	6663.2	5910.5	5285.9	4679.6	4185.2	3719.1	3289.5	2940.6	2643.2	2329.1	2081.5	1820.6	1448.7	1165.4	958.94	748.12	468.59	391.45	382.3	374.47	369.14	386.15	416.16	568.07	673.47
Adulterated honey	0	0	0	399.66	1377.3	3447.9	5892.9	8652	11456	14061	16313	17886	18884	18228	17391	16276	15021	13788	12603	11416	10360	9347.4	8395.2	7496.5	6699.7	5904.7	5175.9	4611.1	4112.6	3686	3268.8	2926.2	2538.3	2237.4	1972.5	1663.7	1392.1	1086.2	871.48	675.72	469.29	379.07	366.75	384.44	342.24	366.02	453.37	577.34	643.08
Adulterated honey	0	0	0	177.06	975.63	2515.2	4724.4	7162.6	9760.2	12354	14514	16210	17387	17456	16679	15667	14445	13264	12151	10968	9930	8938	7986.1	7185.8	6325	5573.1	4991.2	4401	4009.9	3491.2	3046.3	2724.6	2437.7	2116.2	1901.1	1583.6	1260.7	1008.1	783.63	646.63	392.05	329.28	311.39	324.75	273.25	288.86	381.04	535.07	642.49
Adulterated honey	0	0	70.391	700.28	1758.2	3551.6	5889	8482	11345	13957	16309	17909	18864	18154	17387	16303	15062	13841	12631	11414	10361	9366	8378.2	7401.5	6550.2	5768.5	5136.6	4531.3	4002.7	3562.7	3161.2	2829.5	2538	2206.6	1952.5	1621.6	1302.1	1033.6	801.12	602.71	370.16	312.2	296.24	377.96	359.19	325.66	393.13	515.42	519.2
Adulterated honey	0	0	5.125	457.75	1346.4	2913.5	4915.6	7284.8	9678.7	12075	14111	15635	16746	16991	16756	16079	14913	13806	12577	11326	10342	9322.9	8354.4	7503.4	6594.4	5856.6	5241.4	4649.3	4362.5	3886.7	3500.7	3218.2	3082.7	2741	2511.4	2102.4	1714.7	1289.4	1035.6	851.7	464.2	442.43	465.13	517.04	524.83	626.34	700.64	924.76	1090.2
Adulterated honey	0	0	25.176	251.35	753.53	1731.4	3010.4	4497.7	6149.4	7673.3	9073.7	10036	10967	11098	11208	10798	10005	9281.7	8552.8	7669	7018.7	6319.9	5637.1	5040.9	4443.4	3898.6	3536.1	3128.1	2982.6	2627.8	2446.6	2179.1	2146.1	1833.6	1683.4	1430.4	1158.3	991.26	707.68	681.36	302	292.25	307	355.1	337.21	443.68	562.64	766.19	792.84
Adulterated honey	0	0	324.45	1068.9	2194.3	4096.4	6382.7	8938.5	11660	14206	16409	17902	18815	18959	18343	17169	15786	14480	13210	11928	10845	9779.5	8756.5	7801.4	6917.8	6079.4	5460	4838.8	4335.9	3790.4	3368.9	3000.8	2701.7	2338.6	2103	1750.8	1390.2	1119.8	884.78	754.78	444.55	411.03	338.49	350.65	326.84	337	482.29	586.12	607.49
Adulterated honey	0	0	75.313	789.63	2012.4	3881.8	6432.2	9237.7	12132	14854	17093	18738	19758	19494	18559	17349	16039	14717	13385	12130	10983	9906	8897.7	7908.5	7033.4	6198.1	5502.6	4875.4	4381.7	3873.1	3402.1	3027.2	2620.2	2258.6	1920.3	1645.8	1391.1	1144.3	901.18	737.45	476.46	385.78	337.31	348.3	354.64	355.34	367.47	354.44	348.31
Adulterated honey	0	0	44.727	538.45	1370.7	2774.9	4584.5	6606	8685.2	10691	12445	13647	14639	14730	14581	13930	12938	11986	10929	9857.7	9040.6	8147.2	7398.6	6541.2	5824.1	5131.5	4660.8	4158	3846.4	3405	3144.4	2956.8	2823.9	2441.4	2236.2	1921.1	1497.5	1126.5	973.93	822.31	396.18	431.17	434.66	487.54	510.43	570.95	714.97	972.08	1030.2
Adulterated honey	0	0	83.938	450.38	1190.8	2463	4130.6	5949.5	7806.1	9670.3	11170	12221	13046	13209	13218	12661	11694	10799	9893.1	8912.3	8131	7362.6	6615.6	5851.9	5301.8	4669.3	4235.4	3719.9	3487.9	3098.3	2851.2	2556.9	2515	2156.5	1942.9	1742.7	1343	1079.3	878.1	731.21	381.81	339.08	406.35	474.4	461.95	518.71	646.47	859.52	945.08
Adulterated honey	0	0	0	347.61	1391.9	3221	5585.8	8206.7	10956	13740	16093	17851	18984	18990	18171	17065	15701	14464	13199	11973	10850	9781	8737.6	7807.2	6935.4	6137.1	5472.3	4853.2	4290.7	3809.1	3419.5	2984.1	2707.7	2353.4	2145.6	1795.8	1429.6	1148.8	928.82	710.2	500.23	424.33	350.08	328.83	329.58	428.33	390.07	528.16	629.25
Adulterated honey	0	0	54.855	538.21	1478.1	3043.4	5124.4	7382.3	9810.6	12012	13969	15292	16188	16316	16171	15356	14174	13029	11931	10753	9794.3	8907.9	7982.3	7156.6	6400.7	5637.6	5064	4568.3	4241	3740	3390.5	3184.8	3043	2720.5	2464.1	2169.9	1695.5	1328.7	1071.5	868.02	455.21	402.89	429.57	499.21	560.34	694.84	725.34	1086.2	1132.6
Adulterated honey	0	0	170.24	612.48	1331.7	2537.2	4188.1	5944.6	7959.4	9870.5	11493	12672	13689	13900	13867	13344	12501	11527	10675	9558.9	8771.8	7933.5	7115.5	6409.2	5678.6	5043.5	4522.6	3976.8	3730.6	3351.6	3091.1	2807.3	2679.4	2332.7	2050.8	1833.8	1457.5	1148	912.66	796.82	466.95	382.81	443.66	514.94	465.72	532.03	663.84	831.61	929.37
Adulterated honey	0	0	230.29	769.58	1511.9	2814	4556.2	6435.3	8627.9	10495	12111	13334	14290	14406	14381	13791	12781	11798	10849	9738.5	8920	8107.2	7262.1	6480.6	5749.3	5034.5	4509.7	4052	3771.3	3345.9	3021.8	2873.5	2723.9	2393.6	2167	1836.4	1450.2	1114.8	834.88	800.88	345.13	342.64	400.11	484.35	496.8	547.4	697.17	887.86	897.43
Adulterated honey	0	0	0	330.33	1132.3	2638.9	4718.6	7003.3	9328.5	11587	13636	15170	16282	16529	16451	15885	14764	13701	12613	11344	10449	9407.4	8482	7596.7	6836.2	5984.5	5361.7	4843.9	4393	3933.8	3591.6	3338.3	3110.4	2846.9	2484.8	2240.2	1725.1	1285.9	1009.7	838.68	486.15	430.19	557.73	622.78	618.83	681.2	777.57	927.37	964.17
Adulterated honey	0	0	0	315.11	1096.3	2530	4570.2	6848.8	9315.5	11629	13712	15264	16587	16928	16918	16284	15198	14081	13061	11778	10763	9753.8	8744.8	7872	6916.8	6138.1	5493.3	4901.2	4510.6	4037.5	3675.3	3417.5	3219.8	2866.4	2601.1	2266.5	1811.7	1412.4	1105.2	953.37	615.25	526.65	579.04	600.81	586.57	662.04	766.5	991.47	1077.4
Adulterated honey	0	0	0	287.5	877.15	2195	3941.2	5960.9	8078.2	10191	11986	13397	14537	14784	14810	14328	13337	12361	11393	10307	9422.5	8470.4	7613.3	6909.2	6040	5273.5	4837.6	4300.1	4029.6	3548	3183.7	2956.7	2847.3	2441.5	2262.2	1922.3	1500.6	1033.7	830.25	830.33	398.57	363.25	440.69	527.37	531.32	589.43	695.55	919.85	873.97
Adulterated honey	0	0	0	16.262	643.02	2059.8	4020	6191.3	8507.9	10697	12359	13551	14501	14522	14288	13543	12458	11360	10329	9152.3	8386.9	7497.1	6769.6	5963.1	5308.7	4697.7	4088.7	3610.4	3469.8	3092.8	2698.9	2618.7	2559.7	2225.9	2063	1777.1	1331.8	964.78	774.88	590.27	227.26	216.19	285	275.46	276.22	385.32	604.92	954.34	1080.7
Adulterated honey	0	0	0	0	586.84	2148.3	4702.7	7481.4	10424	13303	15638	16536	16470	15843	15197	14233	13188	12094	11019	9995.1	9057	8094.9	7225.2	6486.9	5695.9	5030.2	4438.3	3907.9	3491.4	3079.1	2674.5	2456.3	2177.4	1905	1697.3	1416.7	1095.3	847.6	649.38	521.75	326.06	232.7	224.89	217.36	202.66	247.5	290.36	442.96	513.89
Adulterated honey	0	0	0	82.84	783.68	2049.7	4001.6	6253	8523.4	10773	12697	14023	15101	15334	15213	14433	13385	12351	11351	10143	9217.2	8349.5	7479.2	6670.1	5889.9	5178.7	4638.5	4069	3821.9	3358.7	3073.7	2840.7	2797.4	2383	2207.7	1924.5	1468.4	1123.2	829.83	669.7	302.8	285.91	355.61	463.73	385.16	435.73	569.87	871.5	967.43
Adulterated honey	0	0	0	164.25	760.01	2244.2	4510	7127.4	9800.8	12359	14489	16101	16653	15987	15232	14269	13241	12150	11102	9994.5	9044.4	8136.1	7242.9	6397.6	5612.4	4947.6	4345.9	3883.6	3409.7	3020.5	2629.4	2334.1	2086.9	1788.2	1589	1284.6	1042.8	786.93	595.53	444.64	217.41	233.06	206.81	202.04	258.37	246.88	310.23	451.29	539.7
Adulterated honey	0	0	0	394.34	1286.2	3158.1	5616.4	8284.2	10991	13621	15867	17243	18142	17383	16601	15471	14263	12991	11855	10661	9637.6	8644	7722	6890.1	6119.9	5401.8	4751.9	4209.9	3731	3312.8	2895.5	2605.2	2301.2	2039.5	1741.1	1488.9	1167.5	877.9	726.13	512.52	345.89	252.34	233.2	291.84	235.99	291.27	350.99	459.35	558.81
Adulterated honey	0	0	0	770.77	2039.9	4133	6697.8	9610.1	12615	15504	17723	18563	18339	17617	16812	15664	14459	13243	12094	10868	9875	8882.9	7937.2	7102.4	6289.4	5545.3	4897.6	4328.6	3889.5	3416.3	3016.7	2677.2	2438.4	2101.2	1899.9	1640	1311.6	1065.3	866.08	733.46	444.79	285.15	299.69	278.83	232.68	323.57	395.42	581.57	709.21
Adulterated honey	0	0	0	344.34	1263.8	3013.4	5274.8	7792.6	10406	12925	15095	16674	17823	17869	17678	16840	15537	14255	13004	11740	10606	9625.4	8561.7	7626.8	6829.6	6021.5	5372.2	4734.4	4263	3795.1	3306.1	2975.7	2687.8	2320.9	2085.6	1764.4	1386.8	1092	863.72	734.71	505.93	371.8	322.59	342.39	304.92	349.79	438.78	624.83	671.66
Adulterated honey	0	0	0	493.21	1328.3	2779.9	4649.4	6611.9	8609.2	10500	12042	13122	13858	13842	13603	12921	11814	10887	9939.1	8830.9	8060.7	7311.1	6568.3	5912.3	5267.7	4669.2	4192.3	3764.3	3481.9	3139.4	2822.5	2631.7	2544.5	2245.3	2054.6	1752.8	1424.5	1144.4	900.9	716.58	400.5	343.77	374.34	455.76	402.05	658.6	721.12	961.14	1140.3
Adulterated honey	0	0	41.73	536.96	1309.2	2626.4	4341.1	6273.8	8250	10106	11722	12780	13608	13600	13448	12783	11811	10836	9885.4	8794.7	7948.4	7250	6520.1	5883.1	5184.4	4556.9	4110.8	3670.4	3431.3	3048.7	2770.6	2655.3	2443	2228.4	2081.9	1735.9	1420.9	1135.9	844.73	763.36	420.79	324.94	370.72	400.86	412.69	548.09	711.85	952.42	1075.8
Adulterated honey	0	0	5.5898	317.18	805.27	1716.4	2886.7	4208.1	5615.3	7033.8	8150.3	8869.8	9512.8	9528.7	9404	8983.5	8238.1	7612.4	6957.5	6155.3	5677.2	5140.9	4513.8	4077.5	3633	3111	2870.2	2578.6	2475.2	2157.1	1949.1	1802.2	1761.4	1555.6	1469.1	1227.7	982.93	829.97	596.79	539.06	282.31	201.44	258.34	325.94	293.76	328.84	432.74	674.03	752.75
Adulterated honey	0	0	0	20.121	375.74	1269.9	2467.5	3834.7	5294.3	6744.4	7831	8547.2	9228.3	9214.7	9114.3	8617.8	7889.7	7220.8	6593.9	5836.5	5274.9	4776.6	4276.4	3809.3	3428.1	2945.8	2709.1	2395.2	2269.3	1958.8	1759.2	1623.1	1599	1413	1308	1152.4	908.91	704.85	567.31	489.7	171.62	171.72	217.83	238.72	224.61	262.34	420.57	633.63	804.19
Adulterated honey	0	0	0	0	0	587.04	1613.1	2876	4311.9	5643.5	6774.6	7615.5	8408.2	8549.7	8498.8	8183.8	7507.8	6865.1	6358.3	5540.7	5099.9	4454.5	4019.4	3450.5	3060.4	2590.2	2433.7	2123.3	2066.3	1708.4	1579	1519.3	1485.1	1271.7	1186	988.15	722.63	539.02	412.91	443.95	72.5	99.902	182.8	198.74	99.379	217.88	384.02	582.67	730.91
Adulterated honey	0	0	0	19.375	384.25	1296.1	2647.5	4198	6017.7	7614.5	9068.4	10096	11056	11201	11210	10711	9926.1	9181.5	8432.9	7525.1	6818.4	6125.1	5528.1	4961.2	4381.8	3802.3	3435.3	3088.6	2954	2491.9	2243.2	2127.2	2083.4	1753.6	1580.6	1386.8	1053.1	816.15	644.01	552.95	285.54	208.54	320.98	358.23	282.99	376.86	501.1	693.32	770.65
Adulterated honey	0	0	0	0	170.5	994	2124.5	3393.1	4763.2	6070.3	7094.2	7915	8715	8784.2	8841.9	8439.3	7754.8	7257.7	6602.6	5738.3	5247.4	4664.2	4162.9	3666.1	3161.2	2749.5	2539.1	2143.6	2090.6	1762.8	1550.3	1502.5	1472.9	1230.9	1124.2	948.44	748.48	495.62	401.07	369.11	107.89	41.525	120.79	154.51	126.55	208.47	346.69	487.95	572.61
Adulterated honey	0	0	0	0	0	278.25	1069.5	2284.1	3654.8	4953.4	6069.1	6865.3	7646.1	7788.9	7843.2	7466.7	6896.4	6314.1	5867.3	5186.5	4771.6	4230.5	3826.3	3415.8	3040	2610.5	2427.8	2178.4	2120.4	1810.8	1642	1557.4	1539.9	1400.4	1254.3	1031.1	779.73	611.81	494.85	492.15	194.86	139.35	253.27	285.87	199.31	309.14	422.72	561.13	736.33
Adulterated honey	0	0	0	442.31	1584.9	3494.9	5948	8493.2	11222	13749	15857	17373	18434	18445	18150	17216	15875	14533	13245	11973	10851	9813.9	8805.9	7893.9	7059.7	6196.5	5525.9	4925.2	4364.4	3842.2	3397	3076.8	2800.5	2444.1	2135.5	1831.2	1468.9	1215.7	926.04	791.48	487.67	414.28	375.62	355.49	378.78	390.58	408.25	574.03	661.83
Adulterated honey	0	0	0	0	0	405.01	1353.3	2595	4122	5639.9	6798.8	7847.9	8778.9	9188.1	9319.2	9062.7	8368	7777	7236	6446.8	5925.5	5423.2	4835.3	4375.3	3977.3	3420	3172.2	2830.1	2747	2381.5	2166.7	2061.2	2040.8	1829.7	1688.9	1470.8	1209.7	902.34	837.01	703.8	373.62	340.45	276.95	319.44	304.6	418.26	521.35	754.95	862.91
Adulterated honey	0	0	0	0	61.16	1359.6	3409.2	5989.1	8732.4	11297	13475	15290	16523	16900	16115	15179	14028	12956	11874	10673	9777.5	8864.6	7980	7121	6383	5656.2	5050.3	4457.1	4065.5	3579.7	3199.6	2879.1	2593	2322.7	2033.3	1758.2	1442.2	1112.6	918.92	779.72	521.47	366.89	343.21	292.42	328.33	363.31	413.95	530.22	661.62
Adulterated honey	0	0	0	430.85	1321	2909.7	4977.2	7294.2	9816.4	12288	14311	15933	17130	17329	17150	16503	15397	14156	13124	11804	10798	9766.7	8851.8	7888.3	7001.8	6198.3	5494.6	4938.7	4574.8	4005.2	3686.2	3389.4	3098	2716.7	2454	2119.3	1666.8	1295.8	1025.2	939.32	539.23	426.61	491.84	532.47	521.53	629	755.2	917.89	1032.3
Adulterated honey	0	0	133.07	803.14	1896.7	3649.5	6109	8785.3	11724	14463	16904	18485	19613	19074	18209	17151	15794	14471	13245	11964	10820	9764.9	8791.3	7860.1	6960.6	6129.1	5422.7	4793	4314.5	3773.6	3352.1	2984.3	2663.9	2283.9	1998.7	1674.5	1337.4	1014.8	772.63	706.82	483.02	388.97	389.43	341.32	415.7	407.46	409.22	500.29	529.87
Adulterated honey	0	0	0	41.059	391.12	1260.2	2611.8	4081.9	5714	7222.2	8498.2	9450.7	10206	10177	10117	9598	8783.3	8078.8	7396.3	6488.1	5881.7	5280.8	4705.2	4117.4	3726.5	3200.3	2783.5	2473.4	2364.8	1988.8	1808.3	1638.8	1632.8	1425.7	1352.3	1154.1	855.37	608.5	515.49	445	111.77	92.291	134.07	182.95	196.46	230.39	366.39	617.39	751.45
Adulterated honey	0	0	0	75.078	512.66	1521.7	2972.7	4553	6228.8	7883.4	9302.4	10290	11131	11225	11146	10600	9805.3	8945.4	8240.4	7356.6	6757.8	6066.9	5450	4812.3	4290.3	3777.7	3306.4	2953.6	2808.4	2516.2	2223.6	2139.3	2022.3	1769.6	1615.4	1360.6	1067.3	836.47	691.77	564.6	270.03	227.27	295	282.29	286.07	435.53	543.99	736.67	834.73
Adulterated honey	0	0	0	75.078	512.66	1521.7	2972.7	4553	6228.8	7883.4	9302.4	10290	11131	11225	11146	10600	9805.3	8945.4	8240.4	7356.6	6757.8	6066.9	5450	4812.3	4290.3	3777.7	3306.4	2953.6	2808.4	2516.2	2223.6	2139.3	2022.3	1769.6	1615.4	1360.6	1067.3	836.47	691.77	564.6	270.03	227.27	295	282.29	286.07	435.53	543.99	736.67	834.73
Adulterated honey	0	0	0	59.402	434.8	1278.7	2493.2	3947.6	5385.1	6839.9	8060.5	8919.1	9686.3	9754.4	9698.9	9280.8	8504.3	7801.4	7168.9	6323.5	5797.9	5185.6	4642.6	4145.6	3682.3	3149.3	2807	2498.2	2397.9	2101.5	1880.5	1749.7	1724.9	1529.3	1347	1212.5	883.49	676.48	518.41	455.21	172.77	115.26	241.41	276.85	252.78	282.97	416.81	576.2	807.08
Adulterated honey	0	0	0	254.2	843.91	2235	4069.5	6098.5	8244.4	10329	12069	13430	14430	14546	14437	13736	12728	11603	10705	9570.2	8654	7819.5	7009.1	6286.6	5532.5	4846.3	4405.8	3958.3	3748.6	3210.3	2937.2	2697.9	2639.9	2292.9	2081.8	1720.4	1251.3	951.42	739.28	679.47	368.73	301.89	395.59	377.46	361.5	521.78	631.17	863.9	976.61
Adulterated honey	0	0	0	293.33	945.49	2172.2	3843.7	5648.3	7629.8	9541.9	11123	12307	13337	13534	13421	12898	11991	11044	10210	9070.6	8338.9	7493	6721.9	5975.1	5349.5	4656.3	4211.1	3770.8	3480.5	3170.7	2820.9	2613.2	2449.4	2122.1	1947.2	1675.9	1287.9	999.71	817.04	684.74	361.44	333.19	321.44	360.48	430.51	472.74	568.47	801.03	855.12
Adulterated honey	0	0	0	184.99	583.54	1719.2	3342.7	5153.7	7141.7	8971.8	10467	11591	12459	12584	12526	11981	11122	10271	9376.3	8336.9	7549.1	6707.8	5999.2	5266.7	4606.6	4050.1	3581.5	3091.5	2881.9	2498.1	2314.4	2031.8	1936.6	1773.7	1619	1249.3	941.68	671.34	515.26	458.45	94.508	81.635	195.98	252.14	257.96	322.02	496.21	673.41	741.05
Adulterated honey	0	0	0	180.3	644.6	1880.4	3699.5	5884.6	8162.3	10281	12152	13556	14719	14953	14898	14274	13330	12379	11290	10061	9152.6	8247.6	7368.4	6553.6	5769	4983.9	4426.5	3896	3640.8	3151.3	2812.5	2614.9	2390.7	2074.4	1872.8	1510.8	1164.4	892.16	584.54	524.99	192.42	196.11	280	354.33	341.59	490.9	607.33	770.77	789.24
Adulterated honey	0	0	34.723	432.45	941.17	2094.4	3765.6	5646.3	7588.2	9463.5	11021	12285	13317	13480	13424	12951	12041	11186	10257	9168.5	8384.9	7584.9	6760	6049.4	5330.6	4580	4067.2	3685.8	3381.3	2994.9	2682.3	2522.2	2394.6	2102.2	1820.8	1532.9	1171.2	932.18	629.92	617.61	228.54	231.79	277.35	406.01	448.47	448.68	563.33	761.58	850.86
Adulterated honey	0	0	35.902	494.8	1255.2	2626.1	4384.8	6439.9	8642.8	10690	12558	13963	14936	15115	15107	14544	13619	12547	11546	10369	9474.7	8519.5	7738.3	6984.4	6187.7	5475.3	4870.7	4311.9	4054.3	3570.2	3281.9	3012.8	2794.9	2449.2	2275.9	1945.3	1534.3	1187.9	939.28	814.38	390.02	316.41	445.48	543.7	566.69	657.83	735.05	960.93	1057.8
Adulterated honey	0	0	0	167.68	634.36	1686.6	3242.6	5047.6	6885.1	8638.9	10204	11272	12253	12438	12415	11918	11057	10202	9402	8380.3	7690	6951.8	6236.1	5617.2	4915.7	4330.2	3859	3429.7	3301.1	2890.8	2624.4	2416	2322.1	2011.3	1867.3	1580.5	1226.1	931.36	801.71	608.7	300.75	226.16	317.56	373.78	356.16	416.78	510.01	744.11	882.39
Adulterated honey	0	0	0	138.89	532.77	1520.9	2804.4	4254.8	5724.8	7183.6	8359.8	9194.3	9872.6	9901.4	9834.3	9375.9	8634	8020.8	7347	6469.8	5905.3	5292.3	4797.2	4344	3811.2	3352.1	3044.9	2651	2609.7	2294.3	2111.5	1895.8	1844.5	1571.8	1483	1314	1023.4	800.98	625.54	546.59	273.13	198.88	270.13	249.95	204.65	337.67	441.59	696.29	836.07
Adulterated honey	0	0	0	0	0	896.25	2387	4241.2	6340.4	8280	10023	11342	12389	12618	12505	12029	11139	10268	9415.6	8393.5	7606.1	6888.4	6180.5	5546.6	4993.6	4370.1	4012	3471.7	3333.1	2821.4	2605.9	2568.3	2432.7	2107.5	1917.4	1648.9	1326.6	976.75	769.04	729.78	270.64	270.72	274.01	344.66	379.04	482.85	609.42	838.45	999.85
Adulterated honey	0	0	0	203.12	816.32	2086.8	3745.8	5701.4	7691.4	9727.3	11418	12756	13815	14031	14039	13427	12545	11631	10725	9640.1	8735.2	7882.7	7058.7	6503.6	5675.6	5014.9	4482.4	3940.6	3729.2	3274.1	3004.7	2794.3	2677	2347.1	2098.2	1783.7	1472.8	1117.4	886.96	755.37	362.8	386.4	397.5	454.64	453.29	521.73	615.16	854.37	928.55
Adulterated honey	0	0	0	0	255.92	1310.6	2892.8	4639.4	6475.6	8274.2	9816.4	10914	11852	12092	12084	11615	10772	10070	9235	8231.4	7627.4	6823.8	6214.9	5637.8	4932.9	4430.4	4076.6	3581.2	3445	2993.2	2736	2571.3	2417.4	2100.1	1951.1	1714.1	1333	1064.6	776.46	665.51	347.76	373.49	401.21	481.59	463.96	510.62	666.27	839.08	903.96
Adulterated honey	0	0	0	261.43	773.42	2163.1	4067	6240.5	8396	10523	12292	13584	14648	14737	14591	13925	12923	11919	10946	9747.5	8864.9	7918.3	7030	6167	5462.7	4814.1	4258	3757.6	3409	3033.6	2743.4	2503.8	2381.1	2016.1	1870.8	1549.9	1142.3	797.62	582.07	438.47	172.41	81.82	258.59	332.08	299.45	486.66	583.01	693.87	866.11
Adulterated honey	0	0	0	0	126.9	1143.8	3124.7	5325.6	7757.6	10176	12175	13792	15019	15180	14989	14299	13196	12084	11142	9994.2	9128.4	8206.4	7404	6585.8	5905.8	5190.8	4603.1	4089.1	3693.3	3242.6	2865	2577.3	2319.6	2068.8	1825.9	1562.3	1244.7	981.05	816.75	688.12	395.53	402.49	366.18	323.94	318.46	412.48	493.96	656.84	793.11
Adulterated honey	0	0	0	385.83	1346.8	3362.9	5713.1	8330.7	11045	13558	15812	17209	17958	17159	16290	15214	13968	12803	11649	10452	9457.1	8545.7	7665.5	6807.5	6132.3	5379.2	4757.4	4228.9	3742	3310.2	2935.4	2650.5	2371.2	2017.4	1815.9	1555.2	1249.6	999.39	765.78	604.12	353.47	255.79	298.34	293.43	281.75	269.48	378.07	535.81	615.61
Adulterated honey	0	0	106.97	836.95	2028.4	4068.4	6698.6	9524.2	12644	15534	18054	19597	19601	18851	17901	16778	15562	14261	12947	11742	10592	9563.9	8577.2	7601.6	6718.5	5892	5209.4	4629.7	4112.5	3604.7	3181.4	2827.2	2508	2198.5	1952.5	1648.4	1350.4	1067.5	805.09	635.46	418.11	361.47	322.1	266.19	257.24	304.35	355.93	454.17	562.2
Adulterated honey	0	0	99.758	520.52	1300.3	2775.5	4972.5	7276.5	9727.1	12166	14174	15750	16755	16935	16823	16132	14879	13658	12448	11283	10233	9275.5	8307.2	7398.2	6587.2	5792.9	5107.3	4566.1	4116.9	3593.1	3172	2867.5	2612.2	2306.4	2016.2	1743.5	1396.2	1222.8	913.99	740.6	436.06	397.45	425.36	512.34	505.01	545.09	684.31	879.87	996.83
Adulterated honey	0	0	0	237.16	814.31	2320.1	4441.2	6735.8	9216.9	11554	13554	15045	16177	16367	16175	15465	14382	13387	12258	10994	9905	8978.5	8054.5	7219.5	6381.1	5664.7	4986.4	4449.5	4089.5	3694.5	3287.9	3042.9	2910.4	2531.8	2215.1	1876.1	1511.5	1105.3	877.25	760.48	325.98	339.94	359.63	418.7	439.5	558.97	636.45	840.93	964.98
Adulterated honey	0	0	0	212.74	620.98	1699.7	3217.5	4900.8	6678.6	8327.8	9695.7	10828	11759	11822	11838	11322	10467	9725.2	8905.8	7956	7180.9	6483.8	5749.9	5112.2	4485	3840.6	3390	3002.6	2815.7	2518	2216.9	2035.9	1919.4	1625.9	1456.4	1262.3	937.59	643.15	446.72	392.79	81.856	120.16	178.46	229.66	359.26	384.14	454.72	643.88	722.03
Adulterated honey	0	0	84.438	498.38	1197.8	2614.3	4495.1	6685	8911	10956	12585	13883	14836	14881	14764	14116	13016	12068	11052	9869.8	8940.1	8067.5	7162.1	6412.8	5653.1	4958.2	4348.7	3926.5	3676.4	3225	2955.7	2727.1	2533	2202.3	1964.1	1683.3	1263.2	909.55	669.94	562.08	230.23	266.24	241.68	309.88	354.01	428.8	641.1	787.19	905.71
Adulterated honey	0	0	0	286.74	892.66	2370.4	4381.4	6667.5	9154.1	11302	13131	14525	15367	15501	15363	14487	13402	12317	11303	10222	9208.1	8202.7	7357.8	6551.7	5777.2	5097.5	4471.4	4011.5	3670.6	3228	2927.8	2708	2497.1	2088.6	1911.8	1622	1263.3	890.47	603.67	521.62	188.64	228.36	205.88	327.49	351.31	447.31	583.03	822.79	902.65
Adulterated honey	0	0	33.289	389.58	1024.9	2417.2	4485.7	6759.7	9097.6	11385	13257	14571	15584	15724	15496	14800	13748	12690	11617	10449	9441.8	8549	7528	6724.6	5946.1	5209.3	4538.3	3984.3	3701.5	3275.1	2860.8	2692.3	2493.8	2201.1	1982	1636	1190.1	884.08	709.37	551.4	161.29	175.44	274.67	404.7	349.14	444.18	645	767.77	786.09
Adulterated honey	0	0	0	0	298.38	1413.8	3107.3	5049.4	7070.1	8975.7	10609	11930	12992	13256	13175	12765	11810	10933	10055	8886.4	8032.7	7138.7	6307.8	5535	4886.2	4244.5	3763.2	3349.4	3182.8	2661.1	2400	2191.2	2078.3	1837.7	1677.3	1349.8	1089.5	808.35	621.73	402.26	69.322	89.969	157.72	191.57	209.92	290.28	563.61	770.43	832.25
Adulterated honey	0	0	0	0	274.32	1270.5	2744.6	4422.1	6173.1	7906.9	9353.8	10534	11574	11731	11841	11414	10566	9809	8983.7	7990.8	7311.7	6482.4	5743.9	5123.1	4459.3	3853.1	3497.4	3029.5	2881.1	2528.7	2231.9	2050.9	1987.1	1733.8	1571.9	1331.6	1015.7	754.97	588.08	509.04	120.25	106.94	132.73	245.52	253.71	340.98	446.42	771.29	811.16
Adulterated honey	0	0	0	0	222.18	1332.9	3185.3	5223.6	7458.4	9635.5	11458	12926	14180	14566	14517	14002	13064	12122	11181	9961.3	8989.4	8065.9	7242.8	6490	5828.1	5057.4	4596.6	3966.2	3814.7	3329.1	3017.8	2826.1	2666.2	2294.3	2079.2	1804.9	1428.7	1045.5	825.41	664.82	331.79	386.3	391.32	414.11	315.4	456.12	629.34	918.9	958.12
Adulterated honey	0	0	0	128.38	550.26	1559.5	2975.5	4627.5	6414.5	8135.5	9661.5	10789	11770	11918	11926	11517	10626	9798.9	9067.2	8087.7	7312.5	6617.4	5967.6	5321.1	4752.6	4124.9	3769.7	3329.5	3220.6	2775.8	2494.6	2333.4	2201.6	1856.3	1742.1	1509.7	1233.7	945.42	748.36	631.53	301.39	303.46	359.54	367.63	301.23	423.88	495.02	715.29	832.76
Adulterated honey	0	0	74.5	457.5	1129	2359.4	3914.3	5663.2	7536.1	9217.1	10758	11748	12581	12674	12530	11956	11056	10234	9373	8344.8	7678.7	6912.8	6177.4	5542.9	4954.1	4324.7	3864.5	3412.8	3333	2860.3	2633.6	2416.4	2333.2	2005.4	1789.5	1568.4	1261.8	958.38	743.48	714.14	329.81	301.26	263.71	353.6	333.49	423.8	525.17	814.88	971.72
Adulterated honey	0	0	0	327.37	855.05	2105.7	3888.8	5821.9	7868.5	9776.2	11444	12618	13631	13807	13698	13204	12262	11380	10457	9296.7	8432.5	7611.4	6610.8	5954.6	5218.9	4521.4	4006.5	3585.5	3277.2	2933.2	2626.6	2407.7	2329.4	2006.9	1757.5	1538.6	1183.2	791.99	667.5	439.82	106.79	127.01	227.43	309.54	298.44	424.83	558.15	794.02	849.28
Adulterated honey	0	0	0	304.41	922.36	2312.3	4168.8	6253.8	8523.8	10552	12437	13791	14889	14937	14857	14254	13242	12231	11246	10135	9234.1	8257.6	7377.4	6473.3	5749.6	4993.9	4393.7	3933.2	3624.2	3228.7	2907.7	2731.4	2524.5	2273.5	2013.3	1689.3	1258.8	997.76	762.13	618.62	227.55	209.66	268.77	307.94	244.11	393.06	549.02	814.63	958.68
Adulterated honey	0	0	32.727	369.95	1044.7	2237.4	3838.9	5587.3	7452.4	9272.8	10783	11908	12812	12896	12855	12343	11432	10579	9689.5	8704.5	7927.4	7207.1	6359.3	5718.6	5050.1	4445.5	4019	3565.3	3389.2	2937.6	2720.5	2522.7	2385.7	2130.5	1975.1	1688	1241.4	996.7	837.22	677.34	293.7	329.28	375.36	421.9	385.43	503.96	616.49	853.07	919.87
Adulterated honey	0	0	0	429.91	1373.1	2976.8	5184.5	7696.2	10145	12658	14820	16331	17393	16880	16128	15089	13955	12782	11669	10477	9541.8	8593	7638.6	6800.5	6034.8	5310.4	4694.6	4109.8	3697.2	3212.2	2839.8	2570.8	2239.8	1967.6	1738.3	1428.4	1139.3	897.62	662.76	539.96	304.22	230.66	187.56	258.04	268.09	267.61	356.3	437.09	543.32
Adulterated honey	0	0	0	371.83	1298.6	2931.1	5146.8	7643	10207	12577	14717	16342	17390	17346	16582	15544	14403	13182	12058	10881	9885.7	8923.2	7889.8	7070.4	6275.4	5501.7	4841.6	4268.6	3866	3419.9	3036.2	2690.7	2388.1	2076.9	1812.1	1522.5	1227.2	921.21	722.04	535.67	355.39	286.43	311.51	263.26	263.94	314.31	363.5	444.81	583.32
Adulterated honey	0	0	0	200.36	695.21	1882.4	3719	5744.5	7860.6	9856.1	11620	12999	14174	14290	14207	13725	12757	11822	10885	9739	8781.8	7864.1	6966.9	6261	5534.6	4743.1	4308.2	3781.2	3520.2	3122.4	2862.5	2508	2481	2177.2	1909.2	1605	1125.2	855.93	587.65	503.48	168.35	189.1	204.2	261.14	334.95	400.36	528.54	743.04	819.86
Adulterated honey	0	0	0	322.41	858.86	2376.3	4501.6	6906.3	9467.6	11852	13899	15441	16406	16569	15950	14737	13584	12485	11445	10481	9546	8697.1	7765.8	6974.5	6205	5463.6	4895.9	4306.1	3897.1	3482.6	3151	2877.3	2668.7	2380.4	2141.7	1817.8	1346.3	988.88	738.38	553.23	231.24	170.97	259.93	300.9	344.92	408.19	551.67	745.37	877.38
Adulterated honey	0	0	0	260.54	914.08	2402.9	4473.8	6746.2	9170.1	11447	13462	15100	16316	16497	16380	15646	14581	13474	12403	11150	10159	9174.1	8157	7349.7	6470.6	5703.8	5043.6	4500.1	4086.6	3698.7	3280.8	2967.4	2881.4	2527	2292.9	1954.9	1509	1187.4	849.67	643.63	337.73	349.46	358.36	387.71	475.46	546.23	605.63	870.62	915.68
Adulterated honey	0	0	165.87	734.74	1744.6	3415.9	5821.1	8429.2	11276	13915	16214	17724	18386	17697	16875	15861	14663	13445	12261	11067	9956.9	9029.2	8036.6	7165.8	6363.5	5584.8	4885.6	4310.1	3835.5	3434.9	2936.4	2648.9	2363.4	2034.6	1763.2	1495.2	1212.6	930.58	695.68	545.68	314.73	256.39	259.45	263.03	237.63	289.71	353.04	450.22	476.96
Pure honey	0	0	0	241.7	972.04	2302.4	4312.4	6544.5	8888.6	11095	12959	14343	15410	15667	15581	14940	13841	12724	11682	10481	9475.8	8621.1	7579.8	6800.4	6004.8	5320.5	4709.6	4201.7	3902.3	3423.4	3125.8	2893.5	2696.3	2276.7	2058.2	1783.1	1406.9	1049.9	699.25	557.13	346.59	257.71	297.82	301.75	369.51	526.59	540.88	817.17	882.83
Pure honey	0	0	0	346.25	1294.9	3200.7	5662	8395.8	11258	13972	16184	17925	18905	18694	17871	16678	15382	14080	12864	11623	10521	9512.3	8566	7678.2	6848.3	6029.9	5322.3	4696.1	4188.6	3663.6	3251	2853.6	2539.3	2189.1	1918.5	1635	1239.3	962.19	717.74	620.03	393.94	364.13	389.04	436.71	447.14	464.07	502.05	579.75	607.66
Pure honey	0	0	0	0	387.82	1475.5	2931.4	4620.4	6321	7959.6	9341.3	10302	11258	11460	11471	11019	10313	9597.8	8921.8	7976.1	7480.9	6696.4	6017	5495.6	4929	4393.9	3938.1	3495.3	3252.5	2830.1	2621	2370.7	2255.9	1989.1	1875.3	1540.1	1232.4	886.61	710.38	633.34	387.81	336.78	474.25	578.33	570.91	683.25	833.08	923.16	990.9
Pure honey	0	0	0	0	14.004	623.93	1578.9	2661.2	3874.1	4987	5930.2	6692.8	7326.3	7436.5	7444.9	7185.7	6705	6246.4	5877.5	5243.2	4817.7	4420.4	3968.5	3595.6	3207.9	2819.8	2599.2	2241.4	2194	1884.9	1741.5	1596.6	1561.1	1308.7	1197.7	1022.9	737.9	583.96	455.83	500.56	209.59	194.18	312.26	374.85	328.43	453.47	549.51	680.55	722.9
Pure honey	0	0	0	0	470.45	1665.9	3274.9	5119.6	7061.2	8858.9	10449	11469	12390	12549	12560	12024	11167	10471	9668	8625.7	8008.1	7283.1	6633.9	5984.5	5401.6	4769.2	4261.8	3798.4	3547.6	3136.1	2859.7	2645.6	2461.9	2205.4	1997.4	1712.1	1288.3	950.2	752.63	702.96	338.79	417.52	499.75	584.24	663.73	732.19	851.66	959.89	992.37
Pure honey	0	0	0	0	213.42	1090.6	2417.6	3903.5	5521.9	6990.2	8223.4	9133.5	9984	10196	10147	9779.7	9186.6	8499.9	7923.6	7109.5	6653.3	5994.3	5413.3	4896.8	4366.5	3794.9	3518	3043.6	2929.1	2563.4	2413.3	2156.9	2049.6	1754.1	1609.2	1428.4	1022.7	769.26	602.32	548.39	339.96	333.52	455.58	512.2	568.82	621.54	671.25	885.61	948.12
Pure honey	0	0	0	129.08	650.66	1782.7	3560.9	5567.4	7612.4	9686.5	11415	12780	13818	14105	14063	13579	12608	11762	10874	9717.2	8964.9	8106.4	7275.3	6472.5	5718.8	5061.4	4575.7	4003.6	3725.3	3267.8	3028.7	2785.2	2603	2259.7	2042.1	1730.3	1275.2	932.42	733.72	664.09	367.01	357.54	425.57	525.48	540.89	623.3	751.2	917.69	1029
Pure honey	0	0	0	393.88	1262.3	2649.3	4682.2	6864.1	9163.5	11345	13253	14576	15587	15783	15655	15000	13990	12882	11857	10712	9788.5	8827.5	7857.5	7093.4	6303.1	5589	4989.4	4416.2	4036.2	3535.3	3205.4	3026.7	2733	2360.7	2160.9	1870.4	1447.7	1056.6	791.63	657.82	377.78	392.71	489.14	675.45	630.76	699.31	835.36	1064.2	1100.1
Pure honey	0	0	0	533.19	1702.4	3632	6208.7	9048.9	11895	14645	17046	18644	19224	18398	17563	16454	15230	14003	12746	11602	10472	9437.1	8445.5	7580.8	6763.7	5948.8	5230.6	4610.2	4103.6	3638.6	3181.1	2836.7	2525.5	2208	1918.8	1621.9	1283.1	995.11	749.21	646.28	401.71	400.86	399.29	423.85	444.67	488.02	478.01	598	692.72
Pure honey	0	0	0	223.37	893.05	2154.4	3932.3	5800.7	7855.1	9770.5	11434	12678	13723	13977	13932	13336	12446	11530	10728	9617.8	8775.4	7962.6	7062.7	6450.3	5731.2	5097.1	4502.4	3897	3610.7	3172.5	2950.3	2702	2499.5	2161.4	1975.4	1659.2	1313.7	980.31	777.25	688.63	362.85	388.23	463.61	604.61	612.61	676.47	880.84	1066.6	1203.1
Pure honey	0	0	0	164.35	518.7	1449.9	2659.4	3979.9	5425.3	6771.4	7880.7	8742.6	9477.7	9509.8	9507.9	9151	8485.7	7855.3	7319.3	6444.4	6003	5460	4850.5	4358	3838.6	3376.6	3010.2	2674.3	2562.8	2189.5	2023.6	1774.6	1745.9	1471	1374.6	1212.3	894.23	711.92	522.11	538.22	195.33	266.04	364.24	397.66	399.57	508.64	580.2	787.22	849.23
Pure honey	0	0	0	416.51	1472.9	3195.4	5480.3	8140.2	10884	13510	15794	17435	18777	18927	18731	17714	16382	15100	13838	12549	11388	10313	9286.8	8320.8	7400	6518.6	5785.1	5095.3	4546.5	4011.6	3518.7	3057.1	2629.7	2267.9	1945.7	1679.6	1394.8	1112.8	867.67	695.5	455.7	426.96	397.8	482.93	454.87	474.98	497.1	567.19	618.02
Pure honey	0	0	0	388.4	884.1	1918.3	3370.5	5000.2	6682.8	8371.8	9773.2	10775	11638	11720	11718	11214	10402	9685.6	8921.5	8017.6	7331.8	6593.5	5897.2	5296.5	4701.3	4078.5	3755.3	3207.7	3059.7	2648.9	2469.6	2229.3	2068.9	1810.2	1631	1450.5	1065.5	819.39	600.83	531.16	227.98	290.63	358.77	457.78	468.29	589.27	716.75	910.5	909.75
Pure honey	0	0	261.05	1107.1	2367.7	4416.5	7108.6	9925.4	12966	15728	18149	19635	19904	19162	18170	17022	15754	14426	13152	11942	10781	9771.7	8789.8	7835	6932.5	6097.1	5376	4705.1	4180.5	3721.4	3207.6	2775.7	2363.6	2037.5	1732.4	1489.9	1243.2	919.22	716.46	621.91	407.38	373.77	353.71	398.65	397.14	446.33	486.53	516	528.64
Pure honey	0	0	237.3	868.11	1996.9	3866.6	6243	8871	11729	14398	16727	18336	19265	18992	18092	17004	15670	14354	13166	11873	10778	9767.8	8751.9	7807.7	6939.6	6128.1	5427.6	4796.4	4217	3697.1	3290.3	2900.3	2587.3	2234.3	1903.6	1613.3	1308.4	948.02	730.43	650.25	401.34	390.09	376.34	403.19	410.05	429.74	486.93	584.36	617.88
Pure honey	0	0	60.105	733.21	1791.3	3554.4	5849.5	8365.6	11119	13652	15816	17288	18461	18565	18197	17135	15782	14481	13242	12003	10905	9870.2	8858.5	7939.5	7063.5	6200.5	5500.2	4826.9	4266.7	3808.9	3397.7	2949.5	2641.4	2276.7	1964.2	1644.8	1310.8	1006.2	748.16	635.38	446.6	433.55	426	436.18	422.86	465.54	462.22	627.18	593.74
Pure honey	0	0	42.672	530.84	1301	2645.4	4475.9	6562	8729.2	10759	12469	13751	14780	14931	14952	14358	13367	12429	11472	10330	9465.8	8615.8	7621.9	6855.2	6106.8	5348.8	4786.9	4203.2	3927.2	3448	3126.9	2935.5	2687.2	2335.4	2039.1	1767	1370.9	1049	776.07	658.09	298.11	330.2	530.28	608.26	639.23	714.75	818.27	985.68	985.09
Pure honey	0	0	81.445	868.39	1945.8	3838.3	6336.2	9138.6	12171	14912	17285	18966	19965	19239	18357	17195	15927	14640	13388	12121	11002	9922.8	8948.9	7970.1	7123.3	6283.7	5574.4	4884.1	4314.9	3790.4	3310.3	2979.9	2589.2	2274.1	1958.5	1687.4	1310.2	1052.1	831.37	620.21	482.31	415.53	428.24	433.86	404.98	430.29	476.09	577.04	583.48
Pure honey	0	0	135.3	1143.6	2663.4	4912.7	7896.7	11133	14573	17604	19427	19328	19046	18384	17378	16240	15017	13765	12558	11332	10300	9224.9	8284.8	7400.3	6614.8	5785.8	5176	4482.8	4022.7	3472.9	2990.1	2542.9	2153.2	1818.4	1525.9	1277.2	1058.6	883.28	723.12	604.74	410.84	348.07	344.79	293.47	251.47	227.03	212.65	211.27	215.41
Pure honey	0	0	0	0	250.14	1216.2	2467.3	3866.1	5414.5	6821.6	8059.2	8953.8	9730.3	9762.4	9781.6	9409.2	8688.3	8078.7	7484.9	6679.8	6121.1	5548.4	4968.1	4498.2	4020.2	3556.2	3278.2	2852.5	2709.3	2317.6	2124.2	1987.6	1962.8	1590.2	1463.7	1295.1	975.56	698.8	596.48	537.97	296.91	255.61	405.32	457.86	357.24	552.56	676.71	878.37	936.17
Pure honey	0	0	0	407.95	1486.2	3360.6	5823.4	8489.7	11330	13982	16287	17968	18947	18408	17562	16461	15220	13987	12773	11532	10537	9526.6	8491.6	7618.9	6766.4	5968.8	5285.6	4670.1	4151.6	3657.7	3217.2	2882.3	2566.3	2186.5	1901.5	1615.7	1271.7	981.72	774.14	647.34	435.93	424.19	448.76	443.19	435.91	406.81	468.71	606.82	611.93
Pure honey	0	0	0	342.29	1010.7	2230.6	3963.7	5968.3	7963.3	9967.9	11621	12882	13870	14049	13976	13394	12451	11546	10645	9531.3	8746.9	7848.9	7029	6249.8	5604.3	4938	4396.7	3895.6	3541.3	3174.8	2875.2	2696	2490.9	2098	1867.2	1685.9	1241.6	935.38	596.13	582.78	223.88	301.45	403.02	547.59	507.16	647.08	797.01	1001.9	1054.8
Pure honey	0	0	30.559	506.62	1335.2	2862.7	4820.1	7053.9	9388.3	11590	13431	14758	15654	15842	15648	14845	13776	12691	11595	10470	9565.6	8584.1	7689.8	6866.8	6097.8	5390.2	4806.4	4189.2	3771.5	3351.7	3077.4	2866.7	2639.9	2236.3	2057.1	1738.1	1289.6	892.14	716.91	661.57	302.97	317.04	435.12	589.13	593.14	675.17	824.69	1018.9	999.19
Pure honey	0	0	0	278.01	1029.8	2440	4353.2	6495.9	8691.1	10790	12601	13904	14971	15099	15063	14393	13341	12368	11349	10251	9303.6	8393.8	7493	6749.1	6038.2	5266.6	4709.1	4051.4	3845.6	3285.8	3019.5	2826.1	2616.4	2250.4	1989.1	1666.3	1227	854.68	701.88	604.47	281.06	354	487.45	584.59	642.24	694.58	805.43	1074.5	1087.2
Pure honey	0	0	0	318.87	1014.1	2390.2	4117.4	6118.1	8216.8	10215	11903	13161	14149	14293	14190	13611	12602	11661	10777	9637.4	8826	8047.2	7215.5	6500.8	5858.5	5035	4510.7	3914.8	3661.3	3266.4	2943.4	2697.1	2555.4	2266.3	1994.3	1748.7	1354.1	1014.9	718.14	696.37	425.1	472.99	507.39	526.19	584	615.4	798.8	1000.4	1123.1
Pure honey	0	0	0	191.17	788.34	2109.1	3932.5	5960.5	8108.9	10098	11907	13229	14245	14397	14376	13658	12764	11780	10892	9744.2	8863.3	8039.5	7204	6458.9	5796.6	4948.1	4400.4	3976.1	3641.6	3155.1	2850.5	2615.1	2487.2	2100	1863.8	1559.6	1169.3	897.4	621.02	558.33	229.64	258.08	496.02	526.74	566.96	599.18	731.39	910.41	977.68
Pure honey	0	0	97.418	488.34	1199.8	2353.3	3942	5732.9	7655.8	9503.4	11032	12227	13246	13368	13422	12931	12016	11268	10440	9367.6	8616.6	7810.3	7017.9	6320.2	5613.2	4949.3	4442.8	3895.7	3617.6	3186.2	2911.9	2698.3	2567.8	2225.4	2014	1693.7	1324.8	959.61	758.4	748.44	343.97	383.8	566.63	538.82	584.01	713.48	758.46	915.47	850.82
Pure honey	0	0	141.99	557.98	1341.5	2771.1	4585.5	6694.4	8846.6	10930	12757	14086	15214	15395	15380	14785	13879	12867	11867	10775	9830.7	8972.5	8048.1	7265.2	6490	5696.2	5035	4472.8	4116.5	3651.9	3332	3065.5	2849.5	2537.8	2200.6	1880.1	1452.4	1112.8	854.24	751.08	438.9	479.13	535.34	724.6	736.42	772.85	883.65	1013	1029.3
Pure honey	0	0	46.895	506.79	1379.2	2871.1	4943.6	7247.7	9574.6	11902	13803	15234	16411	16579	16389	15768	14634	13629	12477	11306	10402	9325.6	8424.8	7573.5	6779.4	5929	5326.6	4671.2	4266.2	3773.9	3383.3	3248	2979.8	2583.8	2251.6	1924.4	1502.2	1126.3	830.35	730.31	456.27	400.86	531.95	604.94	600.94	753.37	811.8	1028.6	1060.4
Pure honey	0	0	86.609	600.72	1494.8	3123.1	5291.3	7725.2	10323	12802	14876	16466	17693	17823	17705	16762	15569	14333	13077	11881	10830	9780.1	8774.9	7833.5	7010.1	6137.6	5427.1	4772.2	4303.2	3776.4	3293.5	2953.1	2666.8	2301.2	1975.1	1696.1	1311.7	1025.7	837.68	660.37	453.29	433.04	413.29	512.19	468.7	488.88	557.6	694.79	640.95
Pure honey	0	0	0	269.85	867.53	2028.3	3598.3	5370.3	7153.4	9014.2	10668	11779	12838	13013	13096	12680	11858	10994	10205	9213.4	8536.5	7682.4	6843.7	6211.5	5510.7	4834.5	4437.7	3789.7	3541.2	3209.3	2855.8	2619.4	2505	2145.6	1884.8	1594.4	1209.9	910.06	733.69	644.15	404.62	354.48	522.34	533.7	603.05	635.3	733.06	923.62	871.47
Pure honey	0	0	0	293.8	965.46	2021.6	3558.7	5301.4	7068	8765.9	10171	11267	11972	12049	12020	11523	10616	9833.1	9083.6	8179	7474.5	6783	6003	5367.2	4725.7	4146.5	3744.2	3227	2985.4	2615.3	2355	2142.5	1983.5	1752.8	1532.7	1201.3	1001.2	642.08	494.28	435.81	131.64	202.28	380.91	469.89	406.87	547.9	620.42	891.09	1017.3
Pure honey	0	0	0	439.6	1328.9	2914.2	5007.8	7341.3	9642.9	11918	13963	15384	16415	16549	16329	15649	14560	13479	12316	11154	10254	9316.1	8399.1	7471.7	6652.5	5862.4	5221.7	4642.4	4244.7	3752.1	3353.6	3106.1	2855.2	2472.7	2175.9	1798.2	1433.6	1034.5	751.58	629.18	391.36	527.05	515.23	607.75	646.26	743.97	830.69	992.43	1019
Pure honey	0	0	0	268.43	814.62	1975.8	3621.6	5462.3	7363.5	9125.2	10769	11854	12795	12907	12817	12252	11455	10662	9726.8	8754.2	8038	7301.8	6502	5840.3	5182.3	4538.5	4017.4	3577	3342.5	2999.2	2675.9	2428.9	2249.4	1911.8	1800.5	1460.5	1099.9	824.62	640.85	528.37	257.91	264	414.59	536.8	523.52	600.38	725.73	848.55	958.57
Pure honey	0	0	0	172.14	607.77	1522.4	2715.6	3966.2	5393.9	6653.8	7710.5	8419	9143.2	9130.5	9099.3	8652	8038.4	7476.2	6885.8	6150.3	5684.8	5116.2	4486.1	4132.8	3678.4	3182.4	2861.9	2530.8	2327.8	2058.7	1852.2	1667.5	1626.3	1397.5	1251.5	998.08	795.52	566.96	460.9	414.62	245.83	165.89	284.95	351.64	400.34	405.43	498.52	719.75	760.01
Pure honey	0	0	23.246	835.99	2210.2	4317	7032.5	10028	13188	16092	18498	19834	19557	18753	17827	16670	15418	14115	12941	11669	10612	9601.5	8615.5	7660.7	6810.9	6027.8	5321.4	4670.2	4124.5	3657.9	3153.8	2709.9	2305.9	1966.3	1666.3	1412.9	1195.2	990.17	751.93	580.37	455.21	317.72	355.21	376.47	410.8	395.95	385.1	390.65	402.23
Pure honey	0	0	50.875	424.75	983.63	2130.7	3594.4	5382.9	7143.8	8898.3	10431	11509	12328	12603	12586	12155	11290	10451	9689.2	8754.7	7998.4	7199.3	6459.5	5827.8	5212.4	4542.2	4088	3624	3350.5	2910.9	2656.3	2410.8	2355.8	1949	1731.7	1432.1	1082.6	821.25	555.38	557.19	288.51	290.4	393.79	464.29	575.79	617.63	743.96	837.01	869.62
Pure honey	0	0	0	287.5	960.75	2105.5	3754.2	5523.9	7324.1	9125.4	10517	11667	12509	12629	12616	12141	11276	10404	9596.7	8653	7968.4	7204.2	6397.8	5783.1	5126.8	4518	4027.7	3591.7	3349.9	2833.2	2629.5	2399.7	2326.3	1940.6	1768.1	1468.7	1135.1	785.03	624.93	553.88	363.33	297.8	407.26	518.34	523.93	628.83	720.24	956.18	892.2
Pure honey	0	0	0	213.91	1002.8	2502.4	4551.7	7022.5	9343.7	11750	13856	15467	16683	16962	16882	16190	15222	14042	12958	11740	10756	9796	8814.8	7942.3	7023	6158.7	5467.4	4839.1	4404.5	3877.5	3419.9	3105.8	2812.7	2401.4	2157.4	1853.8	1486.9	1186.2	895.29	842.02	491.19	517.57	585.12	666.44	671.26	771.57	839.11	974.07	1053.8
Pure honey	0	0	0	87.012	595.02	1608.2	2978.2	4536.7	6181.7	7780.1	9226.8	10252	11050	11222	11299	10779	10019	9363.3	8635	7682.3	7121.8	6486.5	5779.2	5224.6	4552.3	3984.8	3619.2	3165.9	2983.2	2583.3	2306.4	2158.5	2016.5	1797.2	1550.9	1405.1	990.88	784.64	521.4	468.72	270.55	292.39	345.73	389.62	455.02	536.83	692.65	835.5	868.22
Pure honey	0	0	0	159.21	701.91	1944.7	3578.6	5620.1	7663.5	9704.8	11500	12814	13916	14281	14228	13684	12751	11850	10955	9873.4	9052.6	8224.1	7282.5	6589.9	5852.3	5111.8	4588.2	4052.1	3789.8	3350.8	3005.6	2772.5	2671.4	2258.9	2018.9	1703.6	1307.3	919.88	756.95	651.8	359.15	361.77	479.9	528.01	576.61	651.93	767.24	985.74	1046.4
Pure honey	0	0	0	257.7	1040.9	2706.7	4963.7	7374.7	10006	12558	14815	16492	17634	17846	17215	16179	14943	13741	12632	11417	10384	9419.5	8442	7556.2	6711.3	5949.4	5255.3	4545.3	4059.7	3634.1	3179.3	2854.4	2545.4	2188.2	1959.6	1573.8	1276.5	974.81	794.38	636.46	439.41	389.02	366.55	413.83	346.57	417.63	529.23	640.4	662.3
Pure honey	0	0	0	195.28	885.05	2309.9	4198.6	6308.3	8520.5	10533	12287	13563	14529	14631	14504	13841	12909	11880	10944	9813.8	9080	8145.8	7315	6613.7	5940.1	5209.7	4640.9	4126.5	3851.7	3370.2	3053.3	2792.4	2678.9	2270.3	2089.2	1813.6	1358.4	986.86	763.77	650.47	398.18	427.88	458.58	564	606.91	654.32	894.23	1122.9	1187.3
Pure honey	0	0	0	373.02	1420.1	3305.4	5701.4	8361.9	11003	13548	15648	17118	18057	17856	16945	15859	14555	13361	12231	11034	10045	9032.4	8088.4	7286.8	6445.7	5715.5	5032.9	4402.2	3899.8	3501.2	3049.1	2746.9	2420.9	2079.9	1804.6	1560.2	1251.7	978.77	709.41	614.21	362.15	366.65	352.25	423.31	407.26	425.07	473.71	596.35	727.42
Pure honey	0	0	0	332.16	1404.3	3565.3	6356.2	9360.5	12501	15338	17651	18249	17969	17230	16446	15299	14104	12928	11791	10619	9639.7	8657.9	7776.9	6972.5	6180.1	5440.5	4824	4236.1	3766.6	3309.5	2930.1	2568.8	2334	1973.8	1781	1477.1	1186	957.42	676.76	527.29	371.45	295.21	355.73	379.44	351.4	325.48	423.02	588.86	701.98
Pure honey	0	0	5.6055	675.71	1944.8	4013.4	6547.8	9404.8	12199	15006	17245	18216	17928	17185	16350	15275	14101	12868	11759	10540	9557	8638.2	7724.8	6868.9	6133.3	5390.9	4743.5	4107.9	3666.4	3229.2	2841.2	2495.2	2275.3	1974.1	1750.5	1448.2	1125.7	847.3	671.99	547.52	321.31	290.49	303.99	339.37	291.92	373.1	452.44	618.9	713.04
Pure honey	0	0	0	92.473	483.95	1494.9	3090.9	4926.5	6933	8872.7	10407	11524	12474	12586	12568	12046	11169	10377	9581.4	8502.4	7756.6	6983.3	6132.1	5630.1	4877	4227.5	3782.9	3298.3	3035.5	2633.2	2392.6	2200.6	2142.9	1798.4	1589.5	1376.1	994.82	723.96	462.21	398.04	173.34	124.1	314.25	399.19	438.14	487.27	639.89	843.87	1059.7
Pure honey	0	0	0	0	262.16	1507.3	3477.6	5650.3	7984.9	10146	12071	13524	14585	14653	14592	13958	12890	11889	10879	9783.7	8938.7	8035	7241.3	6494.6	5761.3	5071.3	4484.2	3947	3512.2	3061.5	2710.7	2390.8	2177	1869.9	1619.4	1359.9	1106.4	895.63	685.56	577.16	407.95	365.37	396.78	420.18	414.57	540.34	573.6	684.96	852.32
Pure honey	0	0	0	0	555.84	1713.8	3419.2	5279.9	7360.2	9318.1	10927	12009	12999	13082	12995	12431	11518	10667	9872.5	8792.1	8060.6	7364.4	6640.3	5932.5	5296.2	4622.4	4228.7	3710	3454.2	3035.4	2732	2642.2	2442.8	2102.3	1989.6	1654.7	1365.4	949.2	721.03	582.63	357.02	384.34	359.21	587.65	566.05	667.62	756.09	1103.3	1232.6
Pure honey	0	0	0	0	598.82	2212.5	4550.1	7174.7	9925.2	12513	14628	16173	17072	16636	15794	14780	13615	12421	11417	10261	9333	8458.4	7631.1	6836.9	6071.7	5366.1	4780.5	4149.4	3735.7	3334.9	2913.6	2569.5	2314.5	2009.9	1749.2	1424.2	1112.6	868.21	658.39	552.68	362.02	326.19	347.73	325.67	335.99	410.98	436.46	555.88	630.15
Pure honey	0	0	0	179.29	933.57	2386.9	4296.7	6477.9	8711.2	10746	12469	13674	14599	14616	14403	13663	12637	11646	10691	9554.6	8674.7	7887.5	7051.8	6363.3	5660.3	4921.1	4436.4	3911.6	3633.3	3184.1	2861.5	2605.8	2423.2	2227.4	1966.9	1615.5	1382.4	933.09	670.26	605.19	292.62	275.28	418.43	593.76	615.6	662.85	815.1	1109.2	1192.7
Pure honey	0	0	0	1.7383	658.98	2118.7	4192.5	6615.7	9280.3	11528	13673	15046	16150	16259	15713	14733	13497	12378	11461	10259	9354.3	8412	7553	6788.2	6012.2	5322.2	4698.4	4103.5	3674.1	3212.8	2907	2548.4	2265.3	1950.7	1716.1	1416.2	1137.3	868.64	633.16	550.66	367.36	348.86	373.86	392.2	408.05	485.42	477.79	638.61	724.86
Pure honey	0	0	0	0	349.14	1592.9	3512	5554.8	7819	9823.6	11625	12984	13951	14142	14028	13442	12444	11459	10637	9508.8	8706.2	7792.9	7046.8	6288.4	5672.1	5052.7	4470.5	3889.2	3639.8	3187.6	2924.4	2709.6	2555.3	2199.2	2029.5	1700.7	1306.6	952.41	705.62	577.92	248.15	301.18	503.2	570.33	555.45	629.55	862.15	1068	1124.4
Pure honey	0	0	0	12.547	827.09	2624.6	5088.7	7931.7	10875	13665	15950	17389	17310	16593	15846	14910	13736	12636	11534	10393	9436.1	8562.6	7673.9	6855.8	6054.5	5394.5	4750.4	4199.5	3700	3231.3	2919.7	2571.5	2289.4	1952.1	1755	1496	1124.3	843.8	602.68	502.66	339.96	297.02	275.16	374.9	381.58	401.02	467.57	628.46	634.83
Pure honey	0	0	0	175.52	912.54	2452	4554.5	6955	9514.6	11868	13858	15397	16460	16589	16078	14952	13834	12682	11607	10496	9542.2	8589.2	7743.5	6902	6118.6	5412.8	4780.6	4224.3	3742.6	3261.4	2921.6	2578.2	2346.4	1991.4	1741.6	1463.7	1136.6	890.21	701.76	555.79	331.27	299.31	293.38	353.19	330.53	358.75	433.46	596.65	656.13
Pure honey	0	0	0	88.754	587.01	1604.4	3093.9	4776.4	6473.4	8195.7	9637.3	10698	11527	11670	11642	11110	10374	9607.3	8877.6	7937.6	7292.2	6558.8	5788	5249.2	4691.6	4054.8	3667.2	3209.7	3037.9	2635.4	2361.5	2183.5	2131.9	1877.9	1697.6	1438.2	1074.2	769.14	629	501.07	264.59	265.1	339.12	465.24	451.36	495.96	642.05	927.56	1025.1
Pure honey	0	0	0	468	1818.2	4059.3	6811.1	9860.9	12963	15810	17931	18104	17811	17005	16159	15022	13786	12700	11522	10416	9427.6	8529.5	7620.2	6817.6	6132.4	5379.3	4779.4	4173.8	3711.7	3200.1	2867.9	2542.4	2210	1971.9	1672.2	1394.2	1160.1	846.75	632.71	544.49	332.39	336.13	368.7	380.01	364.79	387.71	420.64	585.26	656.19
Pure honey	0	0	0	159.79	841.58	2094.9	3790.2	5693.9	7585.2	9330.8	10843	12028	12812	12934	12833	12277	11450	10546	9708.8	8823.3	8100.9	7340.3	6622.1	6018.7	5400.6	4776	4260.6	3765.4	3447	3013.2	2780.3	2583.5	2406.9	2106.3	1899.5	1639.1	1270.1	941.44	752.85	634.96	421.93	405.9	555.78	649.23	602.59	616.82	774.05	1042.3	1148
Pure honey	0	0	0	597.85	2010.4	4237.9	7067.6	10205	13351	16312	18487	18808	18503	17782	16988	15834	14588	13343	12256	11047	9982	9045	8165.3	7317.4	6553.2	5739.8	5091.9	4429.4	3927.8	3443.9	3078.8	2716.7	2391.8	2045	1753.8	1490.2	1227.8	912.27	688.83	580.55	425.29	373.32	401.9	401.55	362.33	400.84	455.88	450.43	445.98
Pure honey	0	0	0	339.85	1094.1	2550.3	4399.9	6538.5	8596.1	10504	12136	13381	14229	14339	14265	13685	12710	11744	10761	9703	8994.9	8117.1	7339.4	6684.2	6032.7	5277.5	4765.9	4215.1	3843.5	3364.4	3093.6	2863.3	2669.2	2302.5	2120.4	1815.4	1433.8	1056.1	788.97	752.79	414.03	482.18	589.54	704.48	631.13	685.89	875.49	1008.3	1156.2
Pure honey	0	0	0	234.82	866.14	2047.5	3580.3	5316.1	7076.8	8671.4	10004	10954	11701	11803	11672	11148	10338	9609.8	8811	7891.2	7283.7	6665.9	6024.2	5459.7	4848.6	4333.8	3825.7	3309.9	3129.3	2712.3	2562.4	2310.7	2153	1893.6	1721.1	1458.2	1238.8	949.18	699.26	596.34	378.14	431.84	502.74	521.45	536.01	568.46	656.49	996.4	1122.1
Pure honey	0	0	151.79	699.58	1510.9	3012.4	4922.2	7080.5	9453.2	11589	13516	14891	15899	16135	16042	15415	14350	13310	12228	11077	10172	9224.9	8311.8	7465.2	6672.9	5890.1	5251	4654.5	4310.3	3743.9	3447.4	3129.3	2863.6	2501.9	2219.1	1917.5	1403.2	1036.1	808.32	729.51	554.2	499.75	556.29	677.07	757.85	771.86	862.87	974.9	965.83
Pure honey	0	0	138.07	769.14	1753.2	3364.3	5530.5	7936.1	10553	12971	15021	16609	17719	18039	17798	17109	16065	14828	13681	12424	11365	10321	9312.3	8305.7	7410	6548.8	5862.5	5118.3	4702.5	4167.8	3767.4	3416.3	3129.5	2755.2	2485.4	2048.4	1576.9	1169.9	901.38	784.46	486.55	609.37	672.68	754.59	804.5	908.97	924.45	1035.3	1050.7
Pure honey	0	0	98.07	669.14	1525.2	2849.2	4723.8	6870.7	9155.7	11288	13108	14496	15504	15671	15624	14987	13950	12954	12039	10772	9911.2	8987	8074.8	7253.3	6547.8	5738	5111.3	4479.6	4151.7	3667.3	3289	3042.6	2799.9	2472.1	2132.6	1798.6	1355	955.26	754.5	696.28	411.57	432.19	570.3	716.77	665.75	754.61	865.48	1019.5	993.02
Pure honey	0	0	249.33	919.16	2031.5	3790.7	6132.7	8847.4	11748	14457	16897	18572	19694	19431	18580	17391	16109	14788	13497	12288	11158	10061	9016.1	8082.6	7191.4	6344.5	5528.8	4887.2	4336.1	3832.5	3359.5	3009.3	2664.1	2297.9	1945.5	1628.7	1293.5	1013.4	775.85	627.44	485.15	410.47	413.23	456.64	450.47	452.13	518.79	570.47	572.36
Pure honey	0	0	192.35	962.2	2170.1	4125.4	6701.1	9542.5	12707	15622	18185	19800	19966	19253	18330	17202	15924	14626	13356	12146	10951	9913	8896.6	7972.5	7093.8	6266.3	5497.8	4837.6	4255.1	3707.7	3178.2	2725.4	2303.1	1950.5	1637.1	1372.1	1143.7	950.2	790.65	654.33	484.5	415.29	391.36	333.29	297.36	265.53	256.82	250.79	261.94
Pure honey	0	0	0	580.86	1817.8	3753.7	6294.6	9066.5	11954	14682	17012	18505	18231	17555	16744	15673	14516	13304	12208	11033	10020	9035.9	8107.8	7257.9	6499.8	5671.3	5063.8	4452.8	3958.8	3462.1	3046	2724	2394.1	2053.5	1754.6	1519.3	1172.3	913.98	676.08	536.05	414.27	398.7	378.7	402.15	327.09	444.05	503.05	537.97	629.5
Pure honey	0	0	219.93	961.37	2203.8	4177.8	6542.2	9154.7	11893	14378	16526	18078	18964	19036	18071	16928	15677	14354	13179	11920	10827	9815.4	8834.7	7865.4	7009.5	6213.9	5508.5	4863.7	4322.1	3755	3337.6	2955.7	2643.2	2258.5	1975.9	1708.7	1317.5	1036.2	801.08	677.16	413.07	417.59	412.51	459.71	511.82	518.16	499.5	594.25	638.19
Pure honey	0	0	6.9336	687.87	1876.8	3808.7	6213	8875.8	11764	14424	16769	18315	19440	18698	17866	16723	15440	14208	12956	11789	10660	9659.8	8669.3	7811.1	6909.1	6099.1	5384.5	4786.9	4221.6	3697.3	3291.6	2923.9	2568.2	2224.5	1922.1	1612	1300.1	1011.6	768.46	627.84	450.6	422.36	411.37	468.71	464.43	471.98	514.34	601.18	610.12
Pure honey	0	0	0	470.55	1486.3	3204.6	5258.4	7565.2	9985	12208	14050	15414	16385	16414	16216	15482	14384	13282	12241	11017	9990.2	9153.8	8224.4	7494.8	6759.3	5910	5298.2	4754.6	4304.9	3812.3	3377.4	3048.6	2743	2376.8	2108.4	1815.3	1469.3	1224.4	930.5	766.24	437.59	479.34	666.09	699.74	685.89	744.27	855.15	927.07	962.82
Pure honey	0	0	0	258.51	1145.5	2922.4	5124.9	7594.8	10172	12571	14669	16172	17255	17340	16975	15850	14671	13500	12357	11204	10141	9202.8	8281.9	7463	6602.9	5837.1	5182.6	4567.4	4048.7	3595.7	3140.6	2819.6	2508.3	2154.4	1867	1617.2	1276.9	1052.3	782.36	670.75	434.52	368.64	424.87	432.36	384.6	369.35	478.4	598.32	608.4
Pure honey	0	0	84.977	477.45	1190.4	2354.3	3923.9	5761.1	7719.6	9488.1	11126	12313	13268	13467	13481	12982	12154	11252	10412	9353.9	8552.4	7770	6915.8	6266.5	5593.1	4960.5	4394.5	3935.4	3593.1	3140.2	2882.7	2620.2	2461.3	2110	1989.1	1664.5	1295.3	924.88	714.45	681.54	336.14	403.14	475.64	585.49	614.33	622.79	704.76	910.41	951.48
Pure honey	0	0	210.37	982.74	2052.1	3923.8	6234.2	8935.3	11804	14276	16550	18155	19181	19238	18268	17164	15818	14506	13330	12022	10953	9865.7	8838.4	7889.2	7012.3	6193.9	5531.8	4774	4267.1	3763	3320.9	2934.5	2624.7	2239.9	1952.6	1686.7	1328.8	998.48	740.72	621.15	450.18	426.37	415.11	424.21	439.36	463.33	492.8	569.97	586.55
Pure honey	0	0	74.816	544.13	1345.4	2832.4	4870.5	7175.2	9609.4	11880	13892	15455	16710	16971	16804	16216	15151	14101	12960	11779	10818	9782.1	8798.2	7878.5	7013.3	6145.4	5496.5	4863.1	4419	3956.7	3480.9	3105.3	2755.1	2484.7	2192.6	1851.4	1536	1163.6	926.27	758.23	509.7	480.09	490.99	648.58	640.16	831.16	901.16	1029.3	1017.5
Pure honey	0	0	137.61	782.71	1846.3	3516.6	5808.6	8344.2	11093	13619	15770	17398	18446	18575	18244	17077	15801	14532	13277	12066	10941	9876.9	8877	7930	7030.3	6245.1	5518.6	4856.8	4293	3784.2	3343.8	2987.6	2689.5	2309.2	2009.4	1695	1301.9	967.12	773.23	667.07	444.41	434.24	439.58	487.34	448.09	471.34	491.58	608.88	632.33
Pure honey	0	0	77.484	497.97	1285.5	2560.5	4389	6372.5	8513.5	10522	12244	13558	14670	14809	14847	14207	13255	12305	11346	10213	9361.1	8527.4	7662.8	6925.6	6170.4	5415.3	4805.2	4218.9	3981.4	3495.6	3201.7	2923.7	2733.2	2353.8	2104.6	1777.4	1374.6	955.29	794.02	736.02	396.52	402.22	464.92	641.55	668.68	723.92	819.15	1011.7	971.26
Pure honey	0	0	56.203	412.91	1007.1	2058.1	3486.3	5018.7	6605.7	8142.3	9350.1	10228	10943	10954	10846	10417	9620.1	8923.5	8265.5	7361.2	6754.8	6145.7	5479.1	4892.8	4459.2	3911.4	3483.2	3041.6	2882.5	2486.7	2308.4	2117.4	1996.3	1651.2	1581.7	1372.6	1011.5	734.79	563.09	561.5	255.91	331.09	355.77	452.95	468.63	509.04	606.96	832.95	774.1
Pure honey	0	0	0	403.59	1117.9	2517.5	4479.1	6596.7	8850.2	11007	12845	14232	15435	15570	15631	14973	14049	13026	12091	10846	9925.3	8992.4	8030.2	7209	6451.4	5699.4	5036.2	4459.6	4137.6	3630.7	3361.3	3075	2816.2	2441.5	2276.6	1923.2	1489.6	1153.7	850.2	657.8	467.94	431.37	487.85	642.98	607.67	734.66	858.66	1094.9	1120.2
Pure honey	0	0	40.68	504.36	1313	2599.2	4416.7	6293.1	8368.1	10207	11778	12929	13869	13850	13719	13190	12208	11360	10469	9272.9	8560.7	7711.2	6898.9	6181.3	5505.2	4739.6	4320.3	3756.7	3495.6	3097.4	2747.6	2558.8	2429.6	2185.7	1918.3	1603	1189.7	881.83	716.45	558.04	278.13	298.32	332.02	542.99	589.96	617.61	819.25	964.81	972.86
Pure honey	0	0	179.84	825.68	1785	3505.1	5771.6	8251.1	11023	13543	15666	17254	18291	18250	17446	16390	15146	13924	12731	11548	10424	9402.6	8404.9	7576.6	6730	5919.1	5190.4	4618.6	4082.9	3579.1	3125	2803.1	2467.4	2162.3	1845.2	1582.3	1190.6	903.89	673.32	599.01	378.66	349.15	357.66	396.74	376.35	417.3	497.75	575.37	562.27
Pure honey	0	0	110.88	529.27	1182.1	2436.2	4227.5	6177	8166.3	10158	11748	12980	14008	14206	14251	13740	12814	11876	10953	9836.6	9140.6	8234.9	7351.7	6529.9	5828.4	5125.1	4626.6	4022.5	3703.3	3368.8	3008.6	2750.3	2596.6	2281.8	2065.6	1678.4	1284	916.47	680.25	622.77	334.79	410.81	467.82	569.58	529.34	607.28	818.21	879.97	841.6
Pure honey	0	0	0	0	195.45	1085.2	2292.9	3673.3	5223.8	6651.8	7829.7	8726	9510	9656.7	9649.7	9285.3	8664.7	7999.6	7390.2	6604.5	6125.2	5392.9	4907.4	4476.1	3933.7	3417.1	3115.5	2734	2647.9	2220	1996.4	1887.4	1777.4	1460.5	1425	1206.7	930	659.63	502.76	484.99	200.72	220.29	337.86	429.99	385.12	458.4	570.18	766.89	924.59
Pure honey	0	0	0	0	599.49	2006.5	4018.5	6298.7	8676.9	10888	12750	13977	15094	15269	15057	14347	13284	12285	11279	10105	9320.8	8457.2	7611.5	6897.3	6164.2	5403.4	4934.1	4376.4	4063.3	3662.5	3317.5	3052.1	2837.8	2553.8	2218.9	1904	1486.7	1223.6	844.94	707.1	467.2	434.94	625.69	631.41	691.13	816.36	977.58	1172.3	1380.4
Pure honey	0	0	0	0	599.49	2006.5	4018.5	6298.7	8676.9	10888	12750	13977	15094	15269	15057	14347	13284	12285	11279	10105	9320.8	8457.2	7611.5	6897.3	6164.2	5403.4	4934.1	4376.4	4063.3	3662.5	3317.5	3052.1	2837.8	2553.8	2218.9	1904	1486.7	1223.6	844.94	707.1	467.2	434.94	625.69	631.41	691.13	816.36	977.58	1172.3	1380.4
Pure honey	0	0	0	0	639.73	2272.1	4429	6880.7	9413.9	11821	13953	15439	16490	16559	16382	15443	14285	13141	12018	10811	9948.2	8935.3	8096	7282.2	6494.5	5720.1	5065.2	4477.1	4026.3	3516.7	3137	2814.8	2496.3	2173.9	1908.4	1613.1	1315.2	972.04	795.71	658.71	423.57	408.6	345.49	397.82	354.58	402.42	446.96	630.8	725
Pure honey	0	0	0	188.41	831.81	2316.4	4340.4	6697.4	9183.9	11387	13356	14786	15855	15984	15783	15158	14115	13054	12061	10782	9848.5	8809.5	7907.2	7152.3	6369.1	5596	4889.3	4349.4	4063	3594.3	3210	2975.9	2764.6	2439.6	2127.1	1860.4	1414.1	1063.8	771.13	607.38	364.82	417.52	495.21	540.77	632.82	724.08	821.84	980.21	1103.9
Pure honey	0	0	0	410.53	1370	3040.6	5197.1	7695.1	10254	12753	14913	16546	17808	17979	17797	17111	15910	14667	13432	12151	11031	9976.5	8944.4	7997.5	7178.8	6308.3	5577.6	4932.4	4350.1	3854.6	3442.7	3008.4	2705.4	2317.2	2004.7	1678	1347.3	1034.6	851.07	713.29	478.71	508.5	424.87	465.52	466.26	524.47	577.69	687.7	685.23
Pure honey	0	0	0	233.48	1007.2	2448.1	4497.2	6726.3	9009.4	11092	12942	14187	15131	15190	15171	14406	13286	12282	11355	10095	9294.2	8455.6	7548.5	6877.3	6040.2	5256.2	4832.2	4232.3	3956.9	3536.1	3209.3	2874.7	2728.1	2415.9	2212.2	1817.9	1423.5	1115.1	872.61	772.95	382.78	404.81	444.84	555.91	685.99	767.73	884.47	1175.9	1204.6
Pure honey	0	0	0	45.18	613.86	1951	3745	5803.7	7955.4	9946.4	11705	12966	14024	14053	13955	13347	12360	11434	10501	9447.9	8762.8	7828.7	7058	6352.2	5688	4937.3	4535.7	4024.2	3700.1	3271.9	2967.6	2705	2618.3	2250.4	1986.6	1733.1	1295.6	978.65	709.7	709.65	319.59	422.03	479.47	545.45	537.94	685.54	820.15	1073	1062.3
Pure honey	0	0	0	224.6	939.7	2550	4719.5	7140.9	9625.9	12030	13990	15459	16609	16685	16444	15742	14653	13512	12387	11098	10188	9239.6	8308.2	7477.1	6686.4	5890.3	5212.2	4598.6	4146.7	3619.1	3214.7	2867	2564	2235.9	1960.9	1701.9	1351.8	1048.7	886.66	785.51	483.36	461.55	543.75	549.09	558.93	707.59	772.25	827.59	922.43
Pure honey	0	0	286.28	1016.1	2124.9	3860.2	6067.3	8442.4	10902	13217	15169	16617	17698	17928	17711	16812	15489	14258	13150	11844	10820	9742.3	8782	7842.1	6983.3	6162.3	5468	4812.5	4388.2	3750.7	3354.4	2970.5	2717.4	2291.6	1989.9	1691.7	1311.9	1095.2	817.48	706.27	495.09	443.19	439.68	424.73	377.25	456.12	475.55	620.85	660.8
Pure honey	0	0	0	0	0	248.55	1001.1	2203.5	3568.6	4931.2	5998.8	6797.4	7541.6	7686.4	7751.1	7444.3	6915.4	6423.2	5974.4	5304.3	4907.2	4469.6	4059.9	3681.2	3341.6	2881	2590.5	2292.6	2217.1	1904.5	1826.5	1625.9	1636.9	1376.3	1301	1148.7	847.43	645.22	461.68	469.89	213.29	245.02	331.75	384.76	345.27	388.14	599.02	749.89	858.27
Pure honey	0	0	0	0	119.67	1110.8	2755.9	4720.1	6924.3	8895.1	10488	11790	12886	13095	13126	12578	11861	10957	10249	9222	8446.4	7700.4	6957.9	6307.8	5668	4975.1	4489.5	3908.1	3691.9	3141.4	3061.8	2783.9	2589.7	2339.7	2070.3	1818.7	1439.8	1084.8	847.94	694.05	428.63	425.52	477.4	600.87	554.83	657.07	797.81	1106.1	1211.3
Pure honey	0	0	0	0	106.41	1076.3	2717.2	4539.7	6510.6	8485.1	9992.4	11304	12349	12634	12650	12192	11361	10536	9837.3	8898.4	8226.7	7487.7	6796.5	6039.4	5432.8	4778.8	4302	3795.7	3571.6	3170	2912	2663.6	2539	2203.1	2083.3	1836.9	1440.8	1044.5	862.43	718.18	369.13	476.28	444.43	542.57	583.21	612.31	711.42	1071.6	1245.8
Pure honey	0	0	0	0	0	914.41	2402.3	4189	6202.2	8170.4	9731.4	10906	11950	12174	12179	11746	10973	10199	9536.7	8512.3	7880.3	7162.2	6459.2	5867.2	5355.2	4646.7	4294.4	3672.8	3424.1	3067.4	2827.6	2706.7	2576.8	2242.2	1996.6	1683.3	1369.1	1009.4	805.8	739.36	367.98	426.3	554.13	588.04	540.95	609.19	789.92	1041	1190.9
Pure honey	0	0	0	0	352.68	1750.2	3890.3	6388.9	8877.5	11271	13211	14713	15866	15745	14940	14036	12983	11943	10986	9940.8	9095.3	8205.9	7402.3	6658.6	5946.7	5204.8	4663	4116.7	3648.8	3199.2	2895	2519.7	2264.9	1940.7	1677.5	1451	1155.3	914.09	719.21	595.86	378.89	316.92	314.22	347.2	321.95	361.87	442.79	590.12	643.88
Pure honey	0	0	0	0	356.1	1371.9	2754.7	4303.8	6002.4	7528	8813	9780.9	10667	10844	10827	10448	9747.4	9109.2	8439.9	7592.7	6994.5	6358.2	5749.7	5172.8	4672.4	4073.4	3769.1	3217.1	3060.7	2635.9	2471.7	2301.7	2150.1	1855	1756.8	1492.9	1118	845.01	673.5	601.35	259.2	315.51	406.33	522.38	486.93	539.11	671.79	915.69	966.58
Pure honey	0	0	0	0	329.53	1442.3	2867.6	4558.9	6286.7	7898.2	9253.8	10254	11130	11274	11303	10852	10084	9424.7	8753.6	7810.3	7219.2	6548.3	5963.3	5331.3	4806.1	4231.7	3795.1	3357.6	3208.3	2798.4	2546.3	2452.1	2246.3	1994.3	1837.7	1613	1191.2	944.7	705.18	673.62	326.07	336.89	497.7	476.6	543.49	648.71	767.93	978.78	1067.5
Pure honey	0	0	0	0	491.31	1777.5	3501.1	5477.9	7511.6	9342.1	11021	12166	13092	13266	13209	12756	11875	10960	10232	9188	8501.2	7627.4	6894.9	6273.1	5563.3	4904.6	4457.8	3916.7	3639.5	3240.1	3004.5	2826.8	2625.5	2272.5	2137	1818	1459.1	1124.5	862.72	764.18	369.54	381.13	528.71	668.78	663.34	739.75	865.16	1071.6	1187.5
Pure honey	0	0	0	0.1953	636.39	1992.1	3835.3	5859.8	8100.1	10068	11891	13118	14186	14397	14351	13824	12842	11922	11129	9960.5	9168.2	8383.8	7516.8	6828.8	6132.4	5397.1	4886.9	4317.1	4020.7	3587.6	3246.4	2961.3	2885	2458.1	2278.4	1935.8	1562.3	1139.7	882.13	767.63	423.63	485.22	600.32	646.66	707.51	815.74	902.47	1104.3	1198.3
Pure honey	0	0	0	91.766	870.53	2444.8	4635.7	7071.1	9581.9	12015	14015	15490	16625	16776	16661	15705	14468	13369	12310	11151	10113	9169.3	8226.7	7411.2	6565.3	5850.7	5210.3	4559.9	4066.3	3601.4	3194	2820.9	2535.8	2198.6	1925.5	1610.9	1279.7	993.81	794.1	665.93	426.12	440.47	405.72	442.01	411.9	427.78	442.04	567.05	643.2
[truncated: 975 more columns]
